# Supplementary material for: Dysregulated Levels of Circulating Autoantibodies against Neuronal and Nervous System Autoantigens in COVID-19 Patients
Source: Diagnostics (Basel). 2023 Feb 12;13(4):687. doi: 10.3390/diagnostics13040687 (PMC9955917; doi:10.3390/diagnostics13040687)
Supplement: Supplementary file 1 [file diagnostics-13-00687-s001.zip]

Archive with 1 entries (1 files):
- diagnostics-2104228-supplementary.pdf
